# Supplementary material for: Protospacer Adjacent Motif (PAM)-Distal Sequences Engage CRISPR Cas9 DNA Target Cleavage
Source: PLoS One. 2014 Oct 2;9(10):e109213. doi: 10.1371/journal.pone.0109213 (PMC4183563; doi:10.1371/journal.pone.0109213)
Supplement: Table S1 — ChIP-Seq peaks ranked by read counts and enriched in sgp53-1/dmCas9 and sgp53-3/dmCas9 immunoprecipitates relative to dmCas9 immunoprecipitates. (XLSX) [file pone.0109213.s008.xlsx]

## Sheet: sgp53-1
	Table S1-1. ChIP-Seq peaks ranked by read counts and enriched in sgp53-1/dmCas9 immunoprecipitates relative to dmCas9 immunoprecipitates.
	ChIP-seq Peaks					Normalized read count in Peaks (per 10e7 reads)				Comments
	Peak_ID	Chr	Start	End	Peak_Ranking	IP (sgp53-1/dmCas9)	IP (dmCas9)	WCE (sgp53-1/dmCas9)	WCE (dmCas9)	Previously Predicted Off-Target (OT) Sites [Malina et al. (2013) Genes Dev 27: 2602.
	Peak_2	chr8	37629239	37629539	2	45.56	3.79	2.15	2.95	OT#4 [KIAA1456]
	Peak_3	chr11	22380048	22380348	3	37.42	6.06	2.58	2.46
	Peak_4	chr2	91814078	91814378	4	34.98	3.79	2.58	0.49	OT#7 [Dgkz]
	Peak_5	chr1	34433106	34433406	5	34.98	4.54	0.86	0.98
	Peak_6	chr4	86399807	86400107	6	29.29	3.79	2.15	1.47	OT#3 [Plin2]
	Peak_7	chr17	47870978	47871278	7	25.22	6.06	1.72	2.46
	Peak_8	chr8	119073513	119073813	8	21.96	3.79	2.15	0.49	OT#8 [Dynlrb2]
	Peak_9	chr10	40689049	40689349	9	21.15	4.54	0.43	2.46
	Peak_10	chr10	23653872	23654172	10	20.34	4.54	0.43	0.98
	Peak_11	chr10	111289575	111289875	11	18.71	4.54	0.86	1.97
	Peak_12	chr13	69734682	69734982	12	18.71	0.76	1.29	1.47
	Peak_13	chr11	69402537	69402837	13	17.9	3.03	0.43	2.95	p53 Exon7
	Peak_14	chr14	57256256	57256556	14	17.9	3.03	1.29	0.49
	Peak_15	chr2	181430674	181430974	15	17.08	4.54	0.43	1.97
	Peak_16	chr3	81738739	81739039	16	17.08	0	0.43	0.49
	Peak_17	chr14	63840572	63840872	17	16.27	3.79	1.72	0.98
	Peak_18	chr15	33108219	33108519	18	16.27	3.03	1.72	2.46
	Peak_19	chr9	16293936	16294236	19	16.27	1.51	0.86	1.97
	Peak_20	chr1	182945454	182945754	20	15.46	2.27	2.58	2.95	OT#1 [RPS6KΔ1]
	Peak_21	chr10	36266941	36267241	21	15.46	2.27	2.15	0
	Peak_22	chr18	14000030	14000330	22	15.46	2.27	1.29	0.49
	Peak_23	chr7	101562956	101563256	23	15.46	1.51	0.43	1.97
	Peak_24	chr18	74619355	74619655	24	14.64	3.03	0.86	1.47
	Peak_26	chr4	148637167	148637467	26	14.64	1.51	0.43	0.98
	Peak_27	chr7	35183885	35184185	27	14.64	2.27	1.72	0
	Peak_28	chr13	70543911	70544211	28	13.83	2.27	1.29	0.98
	Peak_29	chr16	94635411	94635711	29	13.83	3.79	2.15	0
	Peak_30	chr16	97751558	97751858	30	13.83	3.03	1.29	1.47
	Peak_31	chr18	38604281	38604581	31	13.83	3.03	0.86	0.49
	Peak_32	chr19	54654082	54654382	32	13.83	1.51	3.01	1.97
	Peak_33	chr2	18854370	18854670	33	13.83	3.79	0.43	0.98
	Peak_34	chr8	58862613	58862913	34	13.83	2.27	1.72	1.47
	Peak_35	chr8	72272035	72272335	35	13.83	1.51	1.29	0.98
	Peak_36	chr1	138657053	138657353	36	13.02	3.03	2.15	3.44
	Peak_37	chr10	56462252	56462552	37	13.02	3.03	0	0.49
	Peak_38	chr11	44356377	44356677	38	13.02	3.79	2.15	3.44
	Peak_39	chr14	81466594	81466894	39	13.02	3.03	0.43	1.97
	Peak_40	chr15	36051767	36052067	40	13.02	2.27	1.29	1.47
	Peak_41	chr15	78893002	78893302	41	13.02	4.54	1.29	4.42
	Peak_42	chr17	35406992	35407292	42	13.02	2.27	0.43	2.46
	Peak_43	chr18	61582454	61582754	43	13.02	0	0.86	0
	Peak_44	chr19	32196892	32197192	44	13.02	3.03	3.01	2.95
	Peak_45	chr19	41522064	41522364	45	13.02	2.27	2.58	1.97
	Peak_46	chr2	134799884	134800184	46	13.02	1.51	0	2.46
	Peak_47	chr2	66992182	66992482	47	13.02	3.03	2.15	0.49
	Peak_48	chr2	97366648	97366948	48	13.02	4.54	0.86	1.47
	Peak_49	chr3	4534340	4534640	49	13.02	1.51	1.72	0.98
	Peak_50	chr4	62430113	62430413	50	13.02	2.27	0.43	1.47
	Peak_51	chr5	53636365	53636665	51	13.02	2.27	0.86	0.49
	Peak_52	chr6	111586088	111586388	52	13.02	2.27	0.43	1.97
	Peak_53	chr7	145670124	145670424	53	13.02	3.03	1.29	0.98
	Peak_54	chr8	111628856	111629156	54	13.02	2.27	1.72	0.98
	Peak_55	chr8	98311726	98312026	55	13.02	3.03	2.15	3.44
	Peak_56	chr10	97889488	97889788	56	12.2	0.76	1.72	1.97
	Peak_57	chr11	61099003	61099303	57	12.2	0.76	0.43	1.47
	Peak_58	chr11	66692516	66692816	58	12.2	3.03	0.86	0
	Peak_59	chr12	10265727	10266027	59	12.2	2.27	0.86	0.98
	Peak_60	chr12	59141488	59141788	60	12.2	3.79	1.29	0.49
	Peak_61	chr13	39089456	39089756	61	12.2	3.03	1.72	1.47
	Peak_62	chr14	91630541	91630841	62	12.2	3.03	0.43	0.98
	Peak_63	chr15	96952599	96952899	63	12.2	3.03	1.72	1.97
	Peak_64	chr16	4217238	4217538	64	12.2	3.03	0.86	0.49
	Peak_65	chr18	71864513	71864813	65	12.2	0.76	0.86	1.47
	Peak_66	chr19	19692499	19692799	66	12.2	1.51	1.72	2.46
	Peak_67	chr19	25776226	25776526	67	12.2	0.76	2.15	1.47
	Peak_68	chr4	5062820	5063120	68	12.2	0.76	0.86	0.98
	Peak_69	chr6	22505476	22505776	69	12.2	3.03	1.72	0.98
	Peak_70	chr6	62196101	62196401	70	12.2	3.03	1.72	0.49
	Peak_71	chr6	98375892	98376192	71	12.2	0	2.15	1.97
	Peak_72	chr8	121632948	121633248	72	12.2	0.76	0.86	1.47
	Peak_73	chr8	36502317	36502617	73	12.2	2.27	1.29	0.98
	Peak_74	chr8	58352791	58353091	74	12.2	3.79	0.86	1.47
	Peak_75	chr8	64722768	64723068	75	12.2	3.03	1.72	1.97
	Peak_76	chr10	84343039	84343339	76	11.39	2.27	0.86	2.95
	Peak_77	chr11	109136362	109136662	77	11.39	1.51	0.86	1.47
	Peak_78	chr11	36034390	36034690	78	11.39	3.03	0.43	0.98
	Peak_79	chr11	84145674	84145974	79	11.39	1.51	2.58	0.49
	Peak_80	chr12	106449479	106449779	80	11.39	1.51	2.15	0.49
	Peak_81	chr13	25689176	25689476	81	11.39	2.27	2.15	2.46
	Peak_82	chr13	58845696	58845996	82	11.39	1.51	0.43	0.98
	Peak_83	chr13	78936039	78936339	83	11.39	2.27	0.43	0.49
	Peak_84	chr14	71701561	71701861	84	11.39	1.51	0.43	0
	Peak_85	chr15	12161542	12161842	85	11.39	2.27	2.15	2.46
	Peak_86	chr15	39307321	39307621	86	11.39	2.27	1.29	2.46
	Peak_87	chr15	80689055	80689355	87	11.39	1.51	2.58	0.49
	Peak_88	chr18	50656679	50656979	88	11.39	2.27	0.86	0.98
	Peak_89	chr19	17458458	17458758	89	11.39	0.76	2.15	2.95
	Peak_90	chr19	44525346	44525646	90	11.39	2.27	2.15	1.47
	Peak_93	chr2	16577350	16577650	93	11.39	2.27	2.15	0.98
	Peak_94	chr3	135661785	135662085	94	11.39	2.27	0.43	1.47
	Peak_95	chr4	129292795	129293095	95	11.39	1.51	0.86	1.97
	Peak_96	chr4	6010468	6010768	96	11.39	0.76	0.43	0.98
	Peak_97	chr6	64370629	64370929	97	11.39	2.27	1.29	0.49
	Peak_98	chr6	78865964	78866264	98	11.39	2.27	1.72	0.98
	Peak_99	chr6	85734668	85734968	99	11.39	0	0.86	0.98
	Peak_100	chr9	21045952	21046252	100	11.39	2.27	1.72	2.46
	Peak_101	chr10	35375682	35375982	101	10.58	2.27	1.72	0
	Peak_103	chr10	86658400	86658700	103	10.58	3.03	0.43	0.98
	Peak_104	chr12	45629178	45629478	104	10.58	1.51	0.86	0
	Peak_105	chr12	67445776	67446076	105	10.58	1.51	1.29	0.49
	Peak_106	chr12	77272548	77272848	106	10.58	1.51	0.43	0.98
	Peak_108	chr12	84811716	84812016	108	10.58	0.76	0	2.46
	Peak_109	chr13	101766095	101766395	109	10.58	2.27	0.86	1.97
	Peak_110	chr13	115250912	115251212	110	10.58	0	0.86	1.97
	Peak_112	chr13	55543429	55543729	112	10.58	0.76	1.72	1.47
	Peak_113	chr13	56681248	56681548	113	10.58	0.76	1.72	0.49
	Peak_114	chr14	111365230	111365530	114	10.58	2.27	1.72	1.47
	Peak_115	chr14	19053521	19053821	115	10.58	4.54	0.86	0
	Peak_116	chr15	37849840	37850140	116	10.58	0.76	1.72	1.47
	Peak_117	chr15	56871384	56871684	117	10.58	0.76	1.29	3.93
	Peak_118	chr15	98460450	98460750	118	10.58	1.51	0.86	3.93
	Peak_119	chr16	39235502	39235802	119	10.58	2.27	0.86	0.49
	Peak_120	chr16	96264132	96264432	120	10.58	0.76	2.15	1.97
	Peak_121	chr17	55195158	55195458	121	10.58	2.27	1.29	0.98
	Peak_123	chr18	4971143	4971443	123	10.58	2.27	0.86	3.44
	Peak_124	chr19	10842217	10842517	124	10.58	1.51	1.72	3.93
	Peak_129	chr19	27368796	27369096	129	10.58	1.51	0.86	2.46
	Peak_130	chr19	29903784	29904084	130	10.58	2.27	2.15	3.44
	Peak_131	chr19	32894790	32895090	131	10.58	0	1.72	3.44
	Peak_134	chr19	4842746	4843046	134	10.58	2.27	1.72	2.46
	Peak_135	chr19	56852196	56852496	135	10.58	0.76	1.29	5.4
	Peak_137	chr2	75237347	75237647	137	10.58	2.27	2.15	0.49
	Peak_138	chr3	11991114	11991414	138	10.58	0.76	1.29	0.49
	Peak_139	chr3	141374399	141374699	139	10.58	0	0.86	0.49
	Peak_140	chr3	98654689	98654989	140	10.58	0.76	0.43	1.47
	Peak_141	chr4	145683304	145683604	141	10.58	2.27	0.86	3.44
	Peak_142	chr4	155483197	155483497	142	10.58	2.27	0.43	1.47
	Peak_143	chr4	58465422	58465722	143	10.58	1.51	0.86	0.49
	Peak_144	chr4	86281246	86281546	144	10.58	2.27	1.72	1.47
	Peak_145	chr5	127720601	127720901	145	10.58	0.76	0.86	0.98
	Peak_146	chr5	151103940	151104240	146	10.58	2.27	0.86	1.97
	Peak_147	chr5	15721589	15721889	147	10.58	3.03	1.72	0.98
	Peak_148	chr5	93431616	93431916	148	10.58	0.76	1.72	2.46
	Peak_149	chr6	133325092	133325392	149	10.58	3.03	1.29	1.97
	Peak_150	chr6	22140194	22140494	150	10.58	3.79	1.29	1.97
	Peak_152	chr6	84273959	84274259	152	10.58	2.27	2.15	2.95
	Peak_153	chr7	13337767	13338067	153	10.58	1.51	0.43	0.49
	Peak_155	chr7	55983575	55983875	155	10.58	1.51	0.86	0.98
	Peak_156	chr8	113161085	113161385	156	10.58	2.27	1.29	1.47
	Peak_158	chr8	22120540	22120840	158	10.58	2.27	1.72	0.98
	Peak_160	chr8	63898955	63899255	160	10.58	0.76	1.29	1.97
	Peak_162	chr8	84862633	84862933	162	10.58	2.27	2.15	1.97
	Peak_163	chr9	124047650	124047950	163	10.58	1.51	1.29	2.95
	Peak_164	chrX	160525978	160526278	164	10.58	1.51	0.43	0

## Sheet: sgp53-3
	Table S1-2. ChIP-Seq peaks ranked by read counts and enriched in sgp53-3/dmCas9 immunoprecipitates relative to dmCas9 immunoprecipitates.
	ChIP-seq Peaks					Normalized read count in Peaks (per 1e7 reads)			Comments
	Peak_ID	Chr	Start	End	Peak_Ranking	IP (sgp53-3-gRNA/dmCas9)	IP (dmCas9)	WCE (sgp53-3-gRNA/dmCas9)
	p53-3-Peak_1	chr11	69401843	69402143	1	164.35	2.27	6.34	p53-3 Target
	p53-3-Peak_8	chr9	59047388	59047688	8	58.81	1.51	3.17
	p53-3-Peak_14	chr14	64300393	64300693	14	45.24	9.84	0
	p53-3-Peak_15	chr2	31803928	31804228	15	45.24	1.51	0
	p53-3-Peak_16	chr7	68119052	68119352	16	43.73	1.51	0
	p53-3-Peak_18	chr2	103546455	103546755	18	43.73	4.54	3.17
	p53-3-Peak_19	chr3	112893839	112894139	19	42.22	5.3	0
	p53-3-Peak_20	chr19	53733015	53733315	20	42.22	3.03	0
	p53-3-Peak_33	chr18	10725349	10725649	33	31.66	5.3	0
	p53-3-Peak_30	chr17	25410509	25410809	30	31.66	5.3	3.17
	p53-3-Peak_32	chr7	52025435	52025735	32	31.66	6.81	0
	p53-3-Peak_34	chr14	95040967	95041267	34	30.16	0	3.17
	p53-3-Peak_37	chr11	5144377	5144677	37	28.65	3.03	3.17
	p53-3-Peak_42	chr18	59237708	59238008	42	27.14	3.03	0
	p53-3-Peak_41	chr2	118605364	118605664	41	27.14	5.3	0
	p53-3-Peak_46	chr7	99818562	99818862	46	25.63	4.54	3.17
	p53-3-Peak_53	chr10	33457131	33457431	53	24.13	2.27	3.17
	p53-3-Peak_55	chr11	116029264	116029564	55	24.13	3.79	0
	p53-3-Peak_54	chr4	135761863	135762163	54	24.13	3.03	0
	p53-3-Peak_66	chr8	127554925	127555225	66	22.62	2.27	0
	p53-3-Peak_65	chr19	24227609	24227909	65	22.62	3.03	3.17
	p53-3-Peak_67	chrY	2486731	2487031	67	21.11	1.51	0
	p53-3-Peak_68	chr9	58159297	58159597	68	21.11	6.06	0
	p53-3-Peak_70	chr18	21160241	21160541	70	21.11	3.79	3.17
	p53-3-Peak_72	chr11	62570394	62570694	72	21.11	3.03	0
	p53-3-Peak_69	chr10	90545866	90546166	69	21.11	2.27	3.17
	p53-3-Peak_71	chr5	46248881	46249181	71	21.11	2.27	0
	p53-3-Peak_75	chr4	21639336	21639636	75	19.6	4.54	0
	p53-3-Peak_76	chr13	105607404	105607704	76	19.6	0.76	3.17
	p53-3-Peak_81	chr4	144497188	144497488	81	19.6	1.51	0
	p53-3-Peak_82	chr2	101586590	101586890	82	19.6	5.3	0
	p53-3-Peak_88	chr5	126321328	126321628	88	18.09	1.51	3.17
	p53-3-Peak_92	chrX	53094575	53094875	92	18.09	2.27	3.17
	p53-3-Peak_83	chr17	33821842	33822142	83	18.09	3.79	0
	p53-3-Peak_91	chr16	59243471	59243771	91	18.09	1.51	3.17
	p53-3-Peak_104	chr10	4522367	4522667	104	18.09	3.79	3.17
	p53-3-Peak_103	chr10	127102989	127103289	103	18.09	3.03	0
	p53-3-Peak_100	chr5	145844617	145844917	100	18.09	4.54	3.17
	p53-3-Peak_99	chr5	120566282	120566582	99	18.09	3.79	0
	p53-3-Peak_96	chr4	62069328	62069628	96	18.09	3.03	0
	p53-3-Peak_87	chr4	43012646	43012946	87	18.09	4.54	3.17
	p53-3-Peak_101	chr9	63499411	63499711	101	18.09	1.51	0
	p53-3-Peak_98	chr13	109055703	109056003	98	18.09	0.76	0
	p53-3-Peak_102	chr18	81012436	81012736	102	18.09	0.76	0
