# Supplementary material for: Protospacer Adjacent Motif (PAM)-Distal Sequences Engage CRISPR Cas9 DNA Target Cleavage
Source: PLoS One. 2014 Oct 2;9(10):e109213. doi: 10.1371/journal.pone.0109213 (PMC4183563; doi:10.1371/journal.pone.0109213)
Supplement: Table S2 — Chromosome Location of Sites harboring 5′CTCCTGCATGG3′+PAM or 5′GCACATGACGG3′+PAM motif. (XLSX) [file pone.0109213.s009.xlsx]

## Sheet: sgp53-1
	Table S2-1. Genomic Location of Sites harboring 5'CTCCTGCATGG3' + PAM motif.
	Chr	Start	End	Core Motif ID	strand	Motif sequence+PAM	Peak ID (If Applicable)	23bp Seq (+ PAM)	Alignment identity with p53 target (excluding PAM)	Comment
	chr11	69402689	69402703	CTCCTGCATGGNGG-10	+	CTCCTGCATGGGGG	Peak_13	GTGTAATAGCTCCTGCATGGGGG	1	p53 Exon7
	chr2	91814244	91814258	CTCCTGCATGGNGG-50	+	CTCCTGCATGGGGG	Peak_4	GTGGAACAGCTCCTGCATGGGGG	0.9	OT#7 [Dgkz]
	chr8	49243847	49243861	CTCCTGCATGGNGG-98	+	CTCCTGCATGGAGG		TTGTCATATCTCCTGCATGGAGG	0.85
	chr2	94273908	94273922	CTCCTGCATGGNGG-51	-	CTCCTGCATGGAGG		GTGTATTGTCTCCTGCATGGAGG	0.85
	chr18	63263071	63263085	CTCCTGCATGGNGG-38	-	CTCCTGCATGGTGG		CTGCAATTCCTCCTGCATGGTGG	0.8
	chr6	51613197	51613211	CTCCTGCATGGNGG-77	-	CTCCTGCATGGTGG		CAGTAGTAACTCCTGCATGGTGG	0.8
	chr10	52766429	52766443	CTCCTGCATGGNGG-4	-	CTCCTGCATGGTGG		GAGTCAAACCTCCTGCATGGTGG	0.8
	chr16	8232627	8232641	CTCCTGCATGGNGG-31	+	CTCCTGCATGGTGG		AATTCCTAGCTCCTGCATGGTGG	0.75	OT#5 [Rbfox1]
	chr11	59737622	59737636	CTCCTGCATGGNGG-8	+	CTCCTGCATGGAGG		ATGCCGTGGCTCCTGCATGGAGG	0.75
	chr7	84840652	84840666	CTCCTGCATGGNGG-88	-	CTCCTGCATGGAGG		TAGGTCTAGCTCCTGCATGGAGG	0.75
	chr1	192701824	192701838	CTCCTGCATGGNGG-48	+	CTCCTGCATGGAGG		CAGGCACAGCTCCTGCATGGAGG	0.75
	chr9	46333768	46333782	CTCCTGCATGGNGG-110	+	CTCCTGCATGGTGG		GCCTTTTGGCTCCTGCATGGTGG	0.75
	chrX	99763812	99763826	CTCCTGCATGGNGG-115	-	CTCCTGCATGGTGG		GCTCCATTGCTCCTGCATGGTGG	0.75
	chr4	62430262	62430276	CTCCTGCATGGNGG-64	+	CTCCTGCATGGAGG	Peak_50	GTGTTTAGACTCCTGCATGGAGG	0.75
	chr4	62960916	62960930	CTCCTGCATGGNGG-65	-	CTCCTGCATGGAGG		GAGCCATCTCTCCTGCATGGAGG	0.75
	chr6	85682339	85682353	CTCCTGCATGGNGG-78	-	CTCCTGCATGGTGG		GATTTCCAGCTCCTGCATGGTGG	0.75
	chr6	85734818	85734832	CTCCTGCATGGNGG-79	-	CTCCTGCATGGTGG	Peak_99	GATTTCCAGCTCCTGCATGGTGG	0.75
	chr7	142266970	142266984	CTCCTGCATGGNGG-91	-	CTCCTGCATGGAGG		GGGCCATGCCTCCTGCATGGAGG	0.75
	chr7	149038271	149038285	CTCCTGCATGGNGG-94	+	CTCCTGCATGGAGG		GTGCATCCTCTCCTGCATGGAGG	0.75
	chr8	71868627	71868641	CTCCTGCATGGNGG-99	+	CTCCTGCATGGTGG		GATCCATTGCTCCTGCATGGTGG	0.75
	chr8	84297564	84297578	CTCCTGCATGGNGG-101	+	CTCCTGCATGGTGG		CTTCATAATCTCCTGCATGGTGG	0.7
	chr8	95225840	95225854	CTCCTGCATGGNGG-102	-	CTCCTGCATGGGGG		ACCTAGCATCTCCTGCATGGGGG	0.7
	chr8	100979501	100979515	CTCCTGCATGGNGG-103	+	CTCCTGCATGGTGG		TGGCCCTGGCTCCTGCATGGTGG	0.7
	chr8	119073653	119073667	CTCCTGCATGGNGG-105	-	CTCCTGCATGGGGG	Peak_8	GCAGGGGAGCTCCTGCATGGGGG	0.7
	chr11	120671246	120671260	CTCCTGCATGGNGG-11	-	CTCCTGCATGGAGG		GCGCATCTCCTCCTGCATGGAGG	0.7
	chr9	54634004	54634018	CTCCTGCATGGNGG-111	-	CTCCTGCATGGTGG		CTGTGGCCTCTCCTGCATGGTGG	0.7
	chrX	66681251	66681265	CTCCTGCATGGNGG-114	+	CTCCTGCATGGTGG		GGTTCTCAACTCCTGCATGGTGG	0.7
	chrY	1827148	1827162	CTCCTGCATGGNGG-117	-	CTCCTGCATGGTGG		CCTTTCAAGCTCCTGCATGGTGG	0.7
	chrY	2447410	2447424	CTCCTGCATGGNGG-118	-	CTCCTGCATGGTGG		CCTTTCAAGCTCCTGCATGGTGG	0.7
	chr12	84077731	84077745	CTCCTGCATGGNGG-12	+	CTCCTGCATGGGGG		CTCCAGCTGCTCCTGCATGGGGG	0.7
	chr13	58826404	58826418	CTCCTGCATGGNGG-17	-	CTCCTGCATGGTGG		GAGGAGACACTCCTGCATGGTGG	0.7
	chr13	59504294	59504308	CTCCTGCATGGNGG-18	+	CTCCTGCATGGTGG		TTCCAAACTCTCCTGCATGGTGG	0.7
	chr13	88395971	88395985	CTCCTGCATGGNGG-21	+	CTCCTGCATGGTGG		TACTTCTACCTCCTGCATGGTGG	0.7
	chr13	92861084	92861098	CTCCTGCATGGNGG-22	-	CTCCTGCATGGTGG		TGTGAAAAACTCCTGCATGGTGG	0.7
	chr14	20748631	20748645	CTCCTGCATGGNGG-23	-	CTCCTGCATGGTGG		GGTGAGCACCTCCTGCATGGTGG	0.7
	chr14	83393896	83393910	CTCCTGCATGGNGG-24	-	CTCCTGCATGGAGG		GTAGTGATGCTCCTGCATGGAGG	0.7
	chr15	68648026	68648040	CTCCTGCATGGNGG-29	+	CTCCTGCATGGTGG		GATGTATCTCTCCTGCATGGTGG	0.7
	chr15	73431946	73431960	CTCCTGCATGGNGG-30	+	CTCCTGCATGGTGG		TTCTGAACACTCCTGCATGGTGG	0.7
	chr17	47871141	47871155	CTCCTGCATGGNGG-35	+	CTCCTGCATGGTGG	Peak_7	GGAGGAAGGCTCCTGCATGGTGG	0.7
	chr18	28420760	28420774	CTCCTGCATGGNGG-37	-	CTCCTGCATGGAGG		AGATGATTTCTCCTGCATGGAGG	0.7
	chr19	24504695	24504709	CTCCTGCATGGNGG-41	-	CTCCTGCATGGTGG		ATGACCTGCCTCCTGCATGGTGG	0.7
	chr1	26741028	26741042	CTCCTGCATGGNGG-42	-	CTCCTGCATGGAGG		AAGACCTACCTCCTGCATGGAGG	0.7
	chr1	73013020	73013034	CTCCTGCATGGNGG-44	-	CTCCTGCATGGAGG		GGATCCCATCTCCTGCATGGAGG	0.7
	chr1	189594271	189594285	CTCCTGCATGGNGG-47	-	CTCCTGCATGGTGG		ACCGCATAACTCCTGCATGGTGG	0.7
	chr11	22380182	22380196	CTCCTGCATGGNGG-5	-	CTCCTGCATGGTGG	Peak_3	ATGCCCCTGCTCCTGCATGGTGG	0.7
	chr2	111909246	111909260	CTCCTGCATGGNGG-52	+	CTCCTGCATGGGGG		TTTCTCTAACTCCTGCATGGGGG	0.7
	chr2	128939613	128939627	CTCCTGCATGGNGG-54	-	CTCCTGCATGGAGG		GTAGCCCAACTCCTGCATGGAGG	0.7
	chr2	134800020	134800034	CTCCTGCATGGNGG-55	-	CTCCTGCATGGAGG	Peak_46	GGCTTGTGTCTCCTGCATGGAGG	0.7
	chr2	154987126	154987140	CTCCTGCATGGNGG-56	-	CTCCTGCATGGTGG		TGATCTTGGCTCCTGCATGGTGG	0.7
	chr3	111344098	111344112	CTCCTGCATGGNGG-63	-	CTCCTGCATGGAGG		TTCGTATCTCTCCTGCATGGAGG	0.7
	chr4	86399955	86399969	CTCCTGCATGGNGG-66	+	CTCCTGCATGGTGG	Peak_6	GATCCCCAGCTCCTGCATGGTGG	0.7
	chr5	120985497	120985511	CTCCTGCATGGNGG-73	+	CTCCTGCATGGAGG		GTTGGCTTTCTCCTGCATGGAGG	0.7
	chr6	24724609	24724623	CTCCTGCATGGNGG-75	-	CTCCTGCATGGGGG		CTCTCCATGCTCCTGCATGGGGG	0.7
	chr7	19980668	19980682	CTCCTGCATGGNGG-83	-	CTCCTGCATGGTGG		CTGCACCCCCTCCTGCATGGTGG	0.7
	chr11	66696136	66696150	CTCCTGCATGGNGG-9	+	CTCCTGCATGGAGG		TCCTGGCAGCTCCTGCATGGAGG	0.7
	chr8	37629389	37629403	CTCCTGCATGGNGG-97	+	CTCCTGCATGGTGG	Peak_2	TTCATGGAGCTCCTGCATGGTGG	0.7
	chr8	75830878	75830892	CTCCTGCATGGNGG-100	-	CTCCTGCATGGAGG		GACACAATACTCCTGCATGGAGG	0.65
	chr9	21046099	21046113	CTCCTGCATGGNGG-107	+	CTCCTGCATGGGGG	Peak_100	GGCAAGCCCCTCCTGCATGGGGG	0.65
	chr9	28680385	28680399	CTCCTGCATGGNGG-108	+	CTCCTGCATGGAGG		GATGGGTGACTCCTGCATGGAGG	0.65
	chr9	120186143	120186157	CTCCTGCATGGNGG-112	+	CTCCTGCATGGGGG		ATCTTCCTCCTCCTGCATGGGGG	0.65
	chr12	113032577	113032591	CTCCTGCATGGNGG-14	+	CTCCTGCATGGCGG		CTCCCCCTGCTCCTGCATGGCGG	0.65
	chr10	23654029	23654043	CTCCTGCATGGNGG-2	+	CTCCTGCATGGTGG	Peak_10	CCTCCCTGGCTCCTGCATGGTGG	0.65
	chr15	36051907	36051921	CTCCTGCATGGNGG-27	+	CTCCTGCATGGTGG	Peak_40	GCACACACACTCCTGCATGGTGG	0.65
	chr16	64756599	64756613	CTCCTGCATGGNGG-32	-	CTCCTGCATGGTGG		TGCTCCTGCCTCCTGCATGGTGG	0.65
	chr17	12243650	12243664	CTCCTGCATGGNGG-33	+	CTCCTGCATGGGGG		TGCTGAGGCCTCCTGCATGGGGG	0.65
	chr17	24730732	24730746	CTCCTGCATGGNGG-34	-	CTCCTGCATGGAGG		ACTGCACGGCTCCTGCATGGAGG	0.65
	chr18	66368693	66368707	CTCCTGCATGGNGG-39	-	CTCCTGCATGGGGG		CAATGCCATCTCCTGCATGGGGG	0.65
	chr19	7277123	7277137	CTCCTGCATGGNGG-40	-	CTCCTGCATGGAGG		TATACTTGGCTCCTGCATGGAGG	0.65
	chr1	34433361	34433375	CTCCTGCATGGNGG-43	-	CTCCTGCATGGAGG	Peak_5	TAGTCTCCACTCCTGCATGGAGG	0.65
	chr1	182945577	182945591	CTCCTGCATGGNGG-46	-	CTCCTGCATGGTGG	Peak_20	AGGAACCTTCTCCTGCATGGTGG	0.65
	chr2	26342626	26342640	CTCCTGCATGGNGG-49	+	CTCCTGCATGGGGG		ATCTGGCTCCTCCTGCATGGGGG	0.65
	chr2	120922065	120922079	CTCCTGCATGGNGG-53	-	CTCCTGCATGGGGG		GCACAGGCCCTCCTGCATGGGGG	0.65
	chr2	172792005	172792019	CTCCTGCATGGNGG-58	-	CTCCTGCATGGTGG		GCAAAGACACTCCTGCATGGTGG	0.65
	chr2	181430814	181430828	CTCCTGCATGGNGG-59	-	CTCCTGCATGGGGG	Peak_15	AATTGTCTGCTCCTGCATGGGGG	0.65
	chr11	22380207	22380221	CTCCTGCATGGNGG-6	-	CTCCTGCATGGTGG	Peak_3	CTTCCCCTGCTCCTGCATGGTGG	0.65
	chr11	33980835	33980849	CTCCTGCATGGNGG-7	-	CTCCTGCATGGAGG		GTCACTGCTCTCCTGCATGGAGG	0.65
	chr5	106853816	106853830	CTCCTGCATGGNGG-71	-	CTCCTGCATGGGGG		TGCTATAGACTCCTGCATGGGGG	0.65
	chr5	107546143	107546157	CTCCTGCATGGNGG-72	-	CTCCTGCATGGAGG		TTTTCCAGCCTCCTGCATGGAGG	0.65
	chr5	139839148	139839162	CTCCTGCATGGNGG-74	+	CTCCTGCATGGAGG		GGCCTCTGCCTCCTGCATGGAGG	0.65
	chr7	54242729	54242743	CTCCTGCATGGNGG-86	+	CTCCTGCATGGTGG		GACCAGGGCCTCCTGCATGGTGG	0.65
	chr7	64669857	64669871	CTCCTGCATGGNGG-87	-	CTCCTGCATGGTGG		TTTCCAGCTCTCCTGCATGGTGG	0.65
	chr7	103550341	103550355	CTCCTGCATGGNGG-89	-	CTCCTGCATGGGGG		AAGCACACACTCCTGCATGGGGG	0.65
	chr7	107597866	107597880	CTCCTGCATGGNGG-90	-	CTCCTGCATGGGGG		CATGGCTATCTCCTGCATGGGGG	0.65
	chr7	143464007	143464021	CTCCTGCATGGNGG-92	+	CTCCTGCATGGTGG		CCTTGACTCCTCCTGCATGGTGG	0.65
	chr7	152458001	152458015	CTCCTGCATGGNGG-96	+	CTCCTGCATGGAGG		GAAGGAACCCTCCTGCATGGAGG	0.65
	chr10	10970506	10970520	CTCCTGCATGGNGG-1	+	CTCCTGCATGGTGG		AGAAGCCAACTCCTGCATGGTGG	0.6
	chr8	117854387	117854401	CTCCTGCATGGNGG-104	-	CTCCTGCATGGAGG		ACCTTTCCTCTCCTGCATGGAGG	0.6
	chr8	122184657	122184671	CTCCTGCATGGNGG-106	+	CTCCTGCATGGGGG		TCTCAGCCTCTCCTGCATGGGGG	0.6
	chr9	44070488	44070502	CTCCTGCATGGNGG-109	+	CTCCTGCATGGCGG		AGCCAGATACTCCTGCATGGCGG	0.6
	chrX	10160703	10160717	CTCCTGCATGGNGG-113	+	CTCCTGCATGGTGG		TTTGTTCCACTCCTGCATGGTGG	0.6
	chrX	159269022	159269036	CTCCTGCATGGNGG-116	-	CTCCTGCATGGGGG		TGTCTCTGTCTCCTGCATGGGGG	0.6
	chr12	93347976	93347990	CTCCTGCATGGNGG-13	-	CTCCTGCATGGCGG		ATCCTGAGTCTCCTGCATGGCGG	0.6
	chr12	114497094	114497108	CTCCTGCATGGNGG-15	-	CTCCTGCATGGTGG		TGACCAGTACTCCTGCATGGTGG	0.6
	chr13	18960827	18960841	CTCCTGCATGGNGG-16	+	CTCCTGCATGGTGG		TGCCTGTCACTCCTGCATGGTGG	0.6
	chr13	69734795	69734809	CTCCTGCATGGNGG-19	+	CTCCTGCATGGAGG	Peak_12	TCACGTCTGCTCCTGCATGGAGG	0.6
	chr13	74148419	74148433	CTCCTGCATGGNGG-20	-	CTCCTGCATGGGGG		AGCTCCATTCTCCTGCATGGGGG	0.6
	chr14	122123242	122123256	CTCCTGCATGGNGG-25	+	CTCCTGCATGGGGG		CACAGCCACCTCCTGCATGGGGG	0.6
	chr15	28032735	28032749	CTCCTGCATGGNGG-26	-	CTCCTGCATGGAGG		TCCCCCTGCCTCCTGCATGGAGG	0.6
	chr15	61929602	61929616	CTCCTGCATGGNGG-28	+	CTCCTGCATGGCGG		CCTCTACCTCTCCTGCATGGCGG	0.6
	chr10	40689187	40689201	CTCCTGCATGGNGG-3	-	CTCCTGCATGGTGG	Peak_9	TGCATCCTGCTCCTGCATGGTGG	0.6
	chr17	87276927	87276941	CTCCTGCATGGNGG-36	+	CTCCTGCATGGAGG		CCTTCCGTCCTCCTGCATGGAGG	0.6
	chr1	112877067	112877081	CTCCTGCATGGNGG-45	-	CTCCTGCATGGTGG		AATGGTTGACTCCTGCATGGTGG	0.6
	chr3	56896751	56896765	CTCCTGCATGGNGG-60	+	CTCCTGCATGGAGG		AGAGACACTCTCCTGCATGGAGG	0.6
	chr3	68738526	68738540	CTCCTGCATGGNGG-61	-	CTCCTGCATGGAGG		TCATCTCCTCTCCTGCATGGAGG	0.6
	chr3	81738900	81738914	CTCCTGCATGGNGG-62	+	CTCCTGCATGGTGG	Peak_16	GAAGTCACACTCCTGCATGGTGG	0.6
	chr4	101470392	101470406	CTCCTGCATGGNGG-67	-	CTCCTGCATGGAGG		CAGGGCAGCCTCCTGCATGGAGG	0.6
	chr5	43645029	43645043	CTCCTGCATGGNGG-69	+	CTCCTGCATGGTGG		TGAGTTCATCTCCTGCATGGTGG	0.6
	chr5	64918871	64918885	CTCCTGCATGGNGG-70	-	CTCCTGCATGGAGG		CCTACTTGCCTCCTGCATGGAGG	0.6
	chr6	51104324	51104338	CTCCTGCATGGNGG-76	-	CTCCTGCATGGCGG		TATAATCCTCTCCTGCATGGCGG	0.6
	chr6	100918670	100918684	CTCCTGCATGGNGG-80	+	CTCCTGCATGGTGG		AAGCTGGCTCTCCTGCATGGTGG	0.6
	chr6	101401236	101401250	CTCCTGCATGGNGG-81	+	CTCCTGCATGGGGG		TGTGTGCAACTCCTGCATGGGGG	0.6
	chr6	143605369	143605383	CTCCTGCATGGNGG-82	-	CTCCTGCATGGAGG		ATCCCTCTCCTCCTGCATGGAGG	0.6
	chr7	25040961	25040975	CTCCTGCATGGNGG-84	+	CTCCTGCATGGCGG		AAAACAGGACTCCTGCATGGCGG	0.6
	chr7	31079734	31079748	CTCCTGCATGGNGG-85	+	CTCCTGCATGGTGG		ACTAGACCTCTCCTGCATGGTGG	0.6
	chr7	145670266	145670280	CTCCTGCATGGNGG-93	-	CTCCTGCATGGAGG	Peak_53	TCTGAGATACTCCTGCATGGAGG	0.6
	chr7	150145490	150145504	CTCCTGCATGGNGG-95	-	CTCCTGCATGGTGG		AACCACACCCTCCTGCATGGTGG	0.6
	chr2	161871982	161871996	CTCCTGCATGGNGG-57	+	CTCCTGCATGGGGG		CATCTGGCTCTCCTGCATGGGGG	0.55
	chr5	23512135	23512149	CTCCTGCATGGNGG-68	-	CTCCTGCATGGTGG		AATATGAGTCTCCTGCATGGTGG	0.55

## Sheet: sgp53-3
	Table S2-2. Chromosome Location of Sites harboring 5'GCACATGACGG3' + PAM motif
	Chr	Start	End	Core Motif ID	strand	Motif sequence+PAM	Peak ID (If Applicable)	23bp Seq (+ PAM)	Alignment identity with p53 target (excluding PAM)	Comment
	chr11	69401990	69402004	GCACATGACGGNGG_1	+	GCACATGACGGAGG	p53-3-Peak_1	GAAGTCACAGCACATGACGGAGG	1	p53-3 Exon 5
	chr19	53733172	53733186	GCACATGACGGNGG_2	+	GCACATGACGGTGG	p53-3-Peak_20	TGAAGCCCAGCACATGACGGTGG	0.75
	chr2	31804074	31804088	GCACATGACGGNGG_3	+	GCACATGACGGAGG	p53-3-Peak_15	GGTGGGGCTGCACATGACGGAGG	0.7
	chr8	127555083	127555097	GCACATGACGGNGG_4	+	GCACATGACGGCGG	p53-3-Peak_66	GAGAGAGGTGCACATGACGGCGG	0.65
	chr14	28183304	28183318	GCACATGACGGNGG_5	+	GCACATGACGGAGG		GCGGCAAGAGCACATGACGGAGG	0.75
	chr1	36437464	36437478	GCACATGACGGNGG_6	-	GCACATGACGGTGG		GTGTCTATAGCACATGACGGTGG	0.7
	chr1	173543534	173543548	GCACATGACGGNGG_7	+	GCACATGACGGTGG		CTTCCAGGTGCACATGACGGTGG	0.55
	chr8	86724663	86724677	GCACATGACGGNGG_8	+	GCACATGACGGCGG		GCCTCGGGGGCACATGACGGCGG	0.6
