# Supplementary material for: Protospacer Adjacent Motif (PAM)-Distal Sequences Engage CRISPR Cas9 DNA Target Cleavage
Source: PLoS One. 2014 Oct 2;9(10):e109213. doi: 10.1371/journal.pone.0109213 (PMC4183563; doi:10.1371/journal.pone.0109213)
Supplement: Table S3 — Genomic loci probed for mutational analysis. PEAK IDs harboring and de novo predicted sites harboring a motif correspond to that identified by ChIP-Seq of sgp53-1/dmCas9 or sgp53-3/dmCas9. (XLSX) [file pone.0109213.s010.xlsx]

## Sheet: p53-1
	Table S3-1. Genomic loci probed for mutational analysis. PEAK IDs harboring and de novo predicted sites harboring a motif correspond to that identified by ChIP-Seq of p53-1/dmCas9.
			All forward primers have Ion A-key + GAT sequence at 5' end	All reverse primers have Ion r-P1 key sequence at 5' end
	Peak_ID	Comments	Forward Primer(5'-3')	Reverse Primer(5'-3')	Position(>chr:[start][strand][end])	Region Size	Target Sequence
	Peak_2	OT#4 [KIAA1456]	AGCCTGTCTCACACTCGTGA	TCTTAACCTACATGCAGTTG	>chr8:36566261+36566421	161bp	CTCCTGCATGGTGG
	Peak_3	Two CTCCTGCATGGNGG sites	TGCTGCCCTAGACCCAGTCC	CCAGGAGAAGGTGGAGAGAA	>chr11:22480105-22480268; chr11:22380207-22380221	164bp	CTCCTGCATGGTGG;
	Peak_4	OT#7 [Dgkz]	GGTGCAATCCTCAGAAGAAG	TGACTAGATGCTATATGTGC	>chr2:91974004+91974166	163bp	CTCCTGCATGGGGG
	Peak_5		TTGGCATGGGCTGCCAAAAG	CACTGAGTCCTGGTGCAGAA	>chr1:34376444-34376605	162bp	CTCCTGCATGGAGG
	Peak_6	OT#3 [Plin2]	CAGATGGCTAGTAAGATGGC	TTGTGTGGGAGGGAAGCACA	>chr4:86753980+86754143	164bp	CTCCTGCATGGTGG
	Peak_7		TCGTTACTCAAGGGCTGAAG	AAGACCTGAGGAAGACATCC	>chr17:47734118+47734281	164bp	CTCCTGCATGGTGG
	Peak_8	OT#8 [Dynlrb2]	ATAGAAGAAAAGTGGTTGCG	GATTCTGGCATCTCCAACAG	>chr8:116549679-116549842	164bp	CTCCTGCATGGGGG
	Peak_9		ATCCCTCTGCCCAAGGCTCT	AGGAGCTTCACATTTTTCTG	>chr10:40969308-40969471	164bp	CTCCTGCATGGTGG
	Peak_10		CCTATATTTCATCTTTGCTG	AAGGAGAAGAGCCACCATGC	>chr10:23934157+23934317	161bp	CTCCTGCATGGTGG
	Peak_12		TTCTTAGAGCCATCAAGAGTG	ACTTTCCCGGTGAAAATAGC	>chr13:69595843+69596005	163bp	CTCCTGCATGGAGG
	Peak_13	p53 Exon7	TTCACCTGGATCCTGTGTCT	ACCTAACCTACCACGCGCCT	>chr11:69589113+69589276	164bp	CTCCTGCATGGGGG
	Peak_15		ACTTGTCCTCCTTTCCAGCC	GTAAGAGCCTTCTGGACCAC	>chr2:181696036-181696198	163bp	CTCCTGCATGGGGG
	Peak_16		ACAAGACTCCTCCATGACTT	CTCATCTGCCTTCCACAGGA	>chr3:81934904+81935067	164bp	CTCCTGCATGGTGG
	Peak_20	OT#1 [RPS6KΔ1]	GAGTCACCAGGGAGCTGTGT	CCTTTGAACCAGTTTGTGAA	>chr1:181015367-181015535	169bp	CTCCTGCATGGTGG
	Peak_23		AGCCTCTAGGTCTTGTGAGA	TCCTACAGTTGTATGCCTAA	>chr7:94414516+94414679	164bp	GTCCTGCATGGAGG
	Peak_27		CCAAAATGTTCTTTAGCTGG	GTGCATGCAGTTGCTCACAA	>chr7:34398921+34399085	165bp	CTCCTGCATGAGGG
	Peak_40		AAGAGAGACCTTCCCAGCGT	ACATGATGATGTTCTATTGG	>chr15:36122087+36122263	177bp	CTCCTGCATGGTGG
	Peak_46		AGCATTCCACAGGTGCTAAC	TAGGTGAGCATGTAGTCCTG	>chr2:134974210-134974372	163bp	CTCCTGCATGGAGG
	Peak_50		TGAACCTTAGTTTTCCTCAC	CGTTGGTGAGCTCAAACAGC	>chr4:62769158+62769322	165bp	CTCCTGCATGGAGG
	Peak_53		AATCTTGGTCTCTTCCTTCC	CATGCAAATGCAAAACTGCC	>chr7:138478509-138478672	164bp	CTCCTGCATGGAGG
	Peak_54		CCTAAGGCCAGAAATCTGTT	GAGCAGCCCTTCCCAGATAA	>chr8:109104990-109105157	168bp	GTCCTGTCTAGACG
	Peak_99		GTGGGAAACTGGAGAGGTGG	GAGCTTACCTAGTGTCCATG	>chr6:85784750-85784913	164bp	CTCCTGCATGGTGG
	Peak_100		TACTGCAAGGTGGCGCCCAC	CAACCTCCATTTGGTAGATG	>chr9:21241581+21241745	165bp	CTCCTGCATGGGGG
	Peak_110		GTAGTACATCACAGCATAAG	CTCCAACGCATTAATGTGGA	>chr13:114460781-114460944	164bp	CTCCTGCAAGGGGG
	Peak_143		GACAGAAAGACAGAGGTCTA	ACATCACTCTGGGACAAGTC	>chr4:58452592-58452755	164bp	CTCCTCCTTGGAGG
	Rr115	Predicted	GGGAGAATCTATATCGCTCG	CTCCCCAACTGGAAAGAAAT	>chr8:48158403+48158571	169bp	CTCCTGCATGGAGG
	Rr79	Predicted	CTCTCCAAGGTACACCCATT	TTCTGTTTTTCATAAATCAC	>chr18:63103344-63103506	163bp	CTCCTGCATGGTGG
	Rr81	Predicted	GTGGGCTGCTCTGAGATGCT	ACGTGGTCCTTGGCTGTAGT	>chr2:94433677-94433840	164bp	CTCCTGCATGGAGG
	Rr91	Predicted	ACACTGCTTGCTGGCTTGCT	TCGAGGCCATCAGACTGTCC	>chr6:51663124-51663291	168bp	CTCCTGCATGGTGG
	5’Rbfox1	Predicted	AGTAGAGACTAAAGAGATGG	CACACATGCCTAGTGCTATC	>chr16:8232462+8232623	162bp	CTCCTGCATGGTGG
	Rr41	Predicted	ATATGTGTATGTATGTATGC	GGGCAGCAAGAATTAGAAAA	>chr11:59737554+59737724	171bp	CTCCTGCATGGAGG
	Rr67	Predicted	GCTCCAATTATTAGGAGACT	CCAAGAATCAGATTCAAGTC	>chr7:77695691-77695855	165bp	CTCCTGCATGGAGG
	Rr68	Predicted	AATTTGGGGCTGAGTTGGGG	ATTTGCATGCATATCACATG	>chr10:53046550-53046714	165bp	CTCCTGCATGGTGG
	Rr70	Predicted	ACACCCCTCCTTGCCTTCCT	TTCCTTGAGAAGGGAGTTGA	>chr1:190877873+190878034	162bp	CTCCTGCATGGAGG

## Sheet: p53-3
	Table S3-2. Genomic loci probed for mutational analysis. PEAK IDs harboring and de novo predicted sites harboring a motif correspond to that identified by ChIP-Seq of p53-3/dmCas9.
	Peak_ID	Comments	Forward Primer(5'-3')	Reverse Primer(5'-3')	Position(>chr:[start][strand][end])	Region Size	Target Sequence
	Peak_1	p53-3	CTGTGCAGTTGTGGGTCAG	GGAGGCTGCCAGTCCTAAC	>chr11:69401915+69402093	179bp	GAAGTCACAGCACATGACGGAGG
	Peak_8		TAACCGAGTGAGCCAAGACC	CCTGCCACGAAGCTTTCTTT	>chr9:59047482+59047647	166bp	CACTTCTGCTTCTGCGACGGTGG
	Peak_15		AGTCTCAGGCCTGCCAAGT	GCCATCCCAAGTTCTACTGC	>chr2:31803992+31804156	165bp	GGTGGGGCTGCACATGACGGAGG
	Peak_18		GGAGACTTGCCTGTTGGATG	CAGCCAACCCTCTGTAGGTG	>chr2:103546501-103546670	170bp	CACAGGCCCAGCCTGGACGGAGG
	Peak_20		TCAGCATGTCTGGGAGTCAG	CACTTGGGCAGGTGGACAT	>chr19:53733072+53733237	166bp	TGAAGCCCAGCACATGACGGTGG
	Peak_33		CATTTCCAGCCCTTCTTCCT	GAAGGAAACGGATCGCTAAG	>chr18:10725424+10725588	165bp	CCAGGGACTCCTCCAGACGGAGG
	Peak_37		ACAAATCGGGGATGACTCAC	GGGACCTGAGACCATTTTGA	>chr11:5144438+5144603	166bp	ACAGGGGCAACGGAGGACGGGGG
	Peak_42		CACAGTGCCCACTTCTTCCT	GCTGCCACCTAGTGGAGAAT	>chr18:59237816-59237980	165bp	GGAGGGGCCTTGGGGGACGGGGG
	Peak_66		TTCACCTAGCCGCATTCC	TGTTAGCTACCACAGAACTCTTTTT	>chr8:127555003+127555182	180bp	GAGAGAGGTGCACATGACGGCGG
